# Supplementary material for: Metabolomics Analysis Uncovers Distinct Profiles of Liver Post-Transplant Patients by Immunosuppression Regimen
Source: Metabolites. 2025 Oct 29;15(11):700. doi: 10.3390/metabo15110700 (PMC12654826; doi:10.3390/metabo15110700)
Supplement: Supplementary file 1 [file metabolites-15-00700-s001.zip]

Archive with 4 entries (4 files):
- Sfig1.jpg
- ST1.pdf
- ST2.xlsx
- ST3_raw_data.xlsx
