# Supplementary material for: Metabolomics Analysis Uncovers Distinct Profiles of Liver Post-Transplant Patients by Immunosuppression Regimen
Source: Metabolites. 2025 Oct 29;15(11):700. doi: 10.3390/metabo15110700 (PMC12654826; doi:10.3390/metabo15110700)
Supplement: Supplementary file 1 [file metabolites-15-00700-s001.zip › ST2.xlsx]

## Sheet: Significant features by VIP
Feature	Name	Class	HMDB	VIP Comp. 1
Sum of Asym. and Sym. Arg Methylation	Sum of Asym. and Sym. Arg Methylation (ADMA+SDMA)	Amino acid related		2.6059
PC O-32:1	1-Palmityl-2-palmitoleoyl-sn-glycero-3-phosphocholine	Acylcarnitines	HMDB0013404	2.533
Asymmetrical Arg Methylation	ADMA	Amino acid related		2.5177
Orn Synthesis	Ornithine Synthesis	Amino acid related		2.4622
PC O-42:4	Lecithin, 1-Behenyl-2-eicsoate, PC(O-22:0/20:4(8Z,11Z,14Z,17Z))	Phosphatidylcholines	HMDB0013448	2.4055
NOS activity	Nitric Oxide Synthesis activity	Amino acid related		2.4041
PC O-42:5	Lecithin, 1-Erucyl-2-eicsoate, PC(O-22:1(13Z)/20:4(8Z,11Z,14Z,17Z))	Phosphatidylcholines	HMDB0013451	2.3663
Symmetrical Arg Methylation	SDMA	Amino acid related		2.3592
PC O-44:5	Lecithin, 1-Docosadienyl-2-(10Z,13Z,16Z-docosatrienoyl)-sn-glycero-3-phosphocholine	Phosphatidylcholines	HMDB0013456	2.2227
PC O-42:3	PC(O-24:0/18:3(6Z,9Z,12Z)), Phosphatidylcholine(42:3)	Phosphatidylcholines	HMDB0013458	2.2084
DG 18:1_20:4	DG(18:1(9Z)/20:4(5Z,8Z,11Z,14Z)/0:0)	Diacylglycerols	HMDB0007228	2.1716
Ratio of Hex-Cer to Cer	Ratio of Hexosylceramides to Ceramides	Lipids		2.1166
Ratio of Glycosyl-Cer to Cer	Ratio of Glycosylceramides to Ceramides	Lipids		2.1085
Ratio of SMs to Cer	Ratio of sphingomyelins to ceramides	Lipids		2.0621
TG 18:1_38:7	1-Pentadecanoyl-2-(11Z-octadecenoyl)-3-docosanoyl-glycerol, TG(15:0/18:1(11Z)/22:0); Tracylglycerol(15:0/18:1/22:0)	Triacylglycerols	HMDB0043225	2.0588
Sum of Aminobutyric Acids	Sum of Aminobutyric Acids	Amino acid related		2.0461
PC O-34:1	1-Oleyl-2-palmitoyl-sn-glycero-3-phosphocholine, PC(O-18:1(9Z)/16:0)	Phosphatidylcholines	HMDB0013426	2.0456
Hex-Cer d18:1/26:0	beta-D-Glucopyranosyl-N-(hexacosanoyl)sphingosine, Glucosylceramide (D18:1/26:0), GlcCer(d18:1/26:0), also known as cerebroside	Glycosylceramides	HMDB0004977	2.0192
MTHFR Deficiency (NBS)	Methylenetetrahydrofolate Reductase (MTHFR) Deficiency -Newborn Screening	Amino acid related		1.9509
PC O-44:6	1-Behenyl-2-docosahexaenoyl-sn-glycero-3-phosphocholine, Phosphatidylcholine(22:0/22:6)	Lipids	HMDB0013450	1.9433
PC O-44:4	1-Erucyl-2-(10Z,13Z,16Z-docosatrienoyl)-sn-glycero-3-phosphocholine, Gpcho(22:1/22:3)	Lipids	HMDB0013453	1.9394
AABA Synthesis	α-Aminobutyric acid Synthesis	Amino acid related		1.9346
TG 18:0_38:7	Triacylglycerol(20:0/18:0/17:0);1-arachidoyl-2-stearoyl-3-margaroyl-glycerol; Tracylglycerol(55:0)	Triacylglycerols	HMDB0063278	1.9341
Hex-Cer d18:1/22:0	beta-D-Glucopyranosyl-N-(docosanoyl)sphingosine, Galactosylceramide (d18:1/22:0), Cerebroside	Glycosylceramides	HMDB0004974 , HMDB0010711	1.9297
TG 18:1_38:5	Tracylglycerol(18:1/18:1/20:4); 1-Oleoyl-2-oleoyl-3-arachidonoyl-glycerol, dioleic acid triglyceride; TG(18:1(9Z)/18:1(9Z)/20:4(5Z,8Z,11Z,14Z))	Triacylglycerols	HMDB0005456	1.9092
MC Deficiency (NBS)	Medium-Chain Acyl-Coenzyme A Dehydrogenase Deficiency -Newborn Screening Codes	Fatty acids		1.8849
TG 20:4_36:2	Triacylglycerol(18:0/18:2/20:4), 1-Stearoyl-2-linoleoyl-3-arachidonoyl-glycerol	Triacylglycerols	HMDB0005412	1.8825
Arg	L-Arginine, (2S)-2-Amino-5-(carbamimidamido)pentanoic acid	Aminoacids	HMDB0000517	1.8534
Sum of Hex-Cer	Sum of Hexosylceramides	Lipids		1.8501
DG 16:0_16:0	(S)-1-(Hydroxymethyl)ethane-1,2-diyl dipalmitate, 1,2-Dihexadecanoyl-sn-glycerol, Diacylglycerol(32:0)	Diacylglycerols	HMDB0007098	1.8211
Ratio of Hex2Cer to Cer	Ratio of Dihexosylceramides to Ceramides	Dihexosylceramides		1.8186
Hex-Cer d18:1/24:0	cerebroside (CB), glycosphingolipid or glycoceramide, Glucosylceramide(D18:1/24:0)	Glycosylceramides	HMDB0004978	1.8106
TG 17:1_38:5	Triacylglycides	Triacylglycides		1.7974
PLA2 Activity (5)	Phospholipase A2 activity	Phospholipids		1.7893
PC O-40:4	Phosphatidylcholine(40:4), 1-Arachidyl-2-eicsoatetraenoyl-sn-glycero-3-phosphocholine	Phosphatidylcholines	HMDB0013442	1.7795
GCDCA	Chenodeoxycholic acid glycine conjugate, Glycochenodeoxycholic acid	Bile Acids	HMDB0000637	1.7773
Valinemia (NBS)	Valinemia - Newborn Screening	Amino acid related		1.7574
TG 20:4_34:1	1-Palmitoyl-2-oleoyl-3-arachidonoyl-glycerol, Tracylglycerol(54:5)	Triacylglycerols	HMDB0005385, HMDB0005426	1.7402
Sum of PCs O	Sum of Phosphatidylcholines	Phospholipids		1.7379
BABA	3-Aminobutanoic acid, 3-methyl-beta-alanine , beta-aminobutyric acid	Aminoacids Related	HMDB0031654	1.7314
Hex-Cer d18:2/24:0	Hexosylceramides	Ceramides		1.7288
PAG	Phenylacetylglycine, Phenaceturic acid	Aminoacids Related	HMDB0000821	1.7277
OTC Deficiency (NBS)	Ornithine transcarbamylase deficiency - Newborn Screening			1.7207
Cer d18:1/20:0	N-(Eicosanoyl)ceramide, N-(Eicosanoyl)sphing-4-enine	Ceramides	HMDB0004951	1.7052
Asn Synthesis	Asparagine Synthesis	Aminoacids Related		1.7043
PLA2 Activity (6)	Phospholipase A2 activity	Phospholipids		1.7017
PC O-42:2	1-Linoleyl-2-lignoceroyl-sn-glycero-3-phosphocholine, Phosphatidylcholine(42:2)	Phosphatidylcholines	HMDB0013438	1.6943
TG 17:2_36:2	Triacylglycerols	Triacylglycerols	HMDB0341555	1.6899
TG 20:4_35:3	1-Pentadecanoyl-2-(5Z,8Z,11Z-eicosatrienoyl)-3-(5Z,8Z,11Z,14Z-eicosatetraenoyl)-glycerol, 1-Pentadecanoyl-2-meadoyl-3-arachidonoyl-glycerol	Triacylglycerols	HMDB0043326	1.6703
DG 18:2_20:4	Diacylglycerol(18:2/20:4), 1-Linoleoyl-2-arachidonoyl-sn-glycerol	Diacylglycerols	HMDB0007257	1.6635
Sum of MUFA-TGs	Sum of monounsaturated fatty acids (MUFA) contained within triglycerides	Triacylglycerols		1.6553
PC O-36:3	1-Vaccenyl-2-linoleoyl-sn-glycero-3-phosphocholine	Phosphatidylcholines	HMDB0013425, HMDB0013429	1.6499
PLA2 Activity (4)	Phospholipase A2 activity	Phospholipids		1.647
Sum of PUFA-TGs	Sum of polyunsaturated fatty acids (PUFA) contained within triglycerides	Triacylglycerols		1.6233
Sum of VLCFA-Glycosyl-Cer	Sum of very long chain fatty acids and Hexosylceramides	Lipids		1.6174
PC O-30:1	1-Palmityl-2-myristoleoyl-sn-glycero-3-phosphocholine, Phosphatidylcholine(30:1).	Phosphatidylcholines	HMDB0013403	1.6168
Ratio of PCs O to choline	Ratio of Phosphatigylcholine to choline	Phosphatidylcholines		1.6084
PC 42:0	1-Stearoyl-2-lignoceroyl-sn-glycero-3-phosphocholine, Phosphatidylcholine(18:0/24:0), 1-octadecanoyl-2-tetracosanoyl-sn-glycero-3-phosphocholine.	Phosphatidylcholines	HMDB0008058, HMDB0008282, HMDB0008537, HMDB0008760	1.6038
ADMA	Asymmetric dimethylarginine, Guanidino-N,N-dimethylarginine .	Aminoacids Related	HMDB0001539	1.5983
Sum of UFA-TGs	Sum of unsaturated fatty acids (UFA) contained within triglycerides	Triacylglycerols		1.5974
LPC 24:0	1-Lignoceroyl-glycero-3-phosphocholine, 1-Lignoceroyl-GPC (24:0)	Phosphatidylcholines	HMDB0010405	1.5926
Cer d18:2/16:0	Ceramide	Ceramides		1.5794
Sum of MUFA-CEs	Sum of monounsaturated fatty acids (MUFA) in cholesterol esters (Ces)	Aminoacids Related		1.5793
TG 20:5_36:2	1-Oleoyl-2-oleoyl-3-eicosapentaenoyl-glycerol, Tracylglycerol(56:7), 1-(9Z-Octadecenoyl)-2-(9Z-octadecenoyl)-3-(5Z,8Z,11Z,14Z,17Z-eicosapentaenoyl)-glycerol.	Triacylglycerols	HMDB0010464, HMDB0042861, HMDB0044329 , HMDB0045096 , HMDB0048328 , HMDB0048673 , HMDB0049278	1.5772
TG 16:0_38:2	1-Palmitoyl-2-oleoyl-3-eicosenoyl-glycerol, Tracylglycerol(54:2), 1-Hexadecanoyl-2-(9Z,12Z-octadecadienoyl)-3-eicosanoyl-glycerol.	Triacylglycerols	HMDB0005383, HMDB0005388	1.5729
TG 18:1_36:1	1,2-Di-(9Z)-octadecenoyl-3-octadecanoyl-sn-glycerol, 1-Stearoyl-2-oleoyl-3-oleoyl-glycerol, Tracylglycerol(54:2).	Triacylglycerols	HMDB0005383, HMDB0005403, HMDB0045741, HMDB0046508	1.5626
FA 16:0	Palmitic acid, hexadecanoic acid, 1-Hexyldecanoic acid	Fatty Acids	HMDB0000220	1.5578
Sum of TGs	Sum of Triacylglycerols	Triacylglycerols		1.5554
TG 17:2_38:6	Triacylglycerols	Triacylglycerols		1.5538
C18:2	Linoelaidylcarnitine, Linoleyl carnitine, Decadienylcarnitine, Octadecadienyl-L-carnitine	Acylcarnitines	HMDB0006461, HMDB0006469	1.5493
LPC 16:1	1-Palmitoleoyl-glycero-3-phosphocholine, 1-(9Z-Hexadecenoyl)-sn-glycero-3-phosphocholine, 1-Palmitoleoyl-glycerophosphocholine.	Phosphatidylcholines	HMDB0010383	1.5483
SM 34:2	Sphingomyelins	Sphingomyelins		1.5468
TG 18:1_36:0	Tracylglycerol(54:1), 1-Palmitoyl-2-oleoyl-3-arachidonyl-glycerol, 1-Hexadecanoyl-2-(9Z-octadecenoyl)-3-eicosanoyl-glycerol, 1-Stearoyl-2-stearoyl-3-oleoyl-glycerol.	Triacylglycerols	HMDB0005381, HMDB0005395	1.5358
Trp	L-Tryptophan, D-Tryptophan, L-beta-3-Indolylalanine	Aminoacids	HMDB0000929, HMDB0013609	1.535
TG 18:1_38:6	Tracylglycerol(56:7), 1-Oleoyl-2-linoleoyl-3-arachidonoyl-glycerol, 1-Oleoyl-2-oleoyl-3-eicosapentaenoyl-glycerol.	Triacylglycerols	HMDB0005462, HMDB0010464	1.5342
PC O-40:5	1-Eicosenyl-2-eicsoate, Phosphatidylcholine(40:5), 1-Eicosenyl-2-eicsoatetraenoyl-sn-glycero-3-phosphocholine.	Phosphatidylcholines	HMDB0013444	1.534
Cer d18:0/24:0	N-tetracosanoyl-sphinganine,	Dihydroceramides	HMDB0011768	1.5321
Hex-Cer d18:1/23:0	Hexosylceramides	Ceramides	HMDB0341524	1.5311
PC O-32:2	1-Palmitoleyl-2-palmitoleoyl-sn-glycero-3-phosphocholine, Phosphatidylcholine(32:2)	Phosphatidylcholines	HMDB0013411	1.5283
PLA2 Activity (3)	Phospholipase A2 activity	Phospholipids		1.5232
TG 17:2_36:3	Triacylglycerols	Triacylglycerols		1.5231
PLA2 Activity (2)	Phospholipase A2 activity	Phospholipids		1.5209
DHEAS	Dehydroepiandrosterone sulfate, (3-beta)-3-(Sulfooxy)androst-5-en-17-one.	Hormones	HMDB0001032	1.5206
PC 34:3	Phosphatidylcholine(34:3), 1-Palmitoyl-2-g-linolenoyl-sn-glycero-3-phosphocholine,	Phosphatidylcholines	HMDB0007974, HMDB0007975, HMDB0008006	1.5203
AABA	D-alpha-Aminobutyric acid, L-alpha-Aminobutyric acid, (S)-2-aminobutanoic acid, (R)-2-aminobutanoic acid, homoalanine.	Aminoacids	HMDB0000452, HMDB0000650	1.5196
Ratio of MUFA-PCs to SFA-PCs	Ratio of Monounsaturated Fatty Acid-containing Phosphatidylcholine (PC0 to saturated fatty acids (SFA) containing Phosphatidylcholine	Fatty acids		1.5165
TG 16:0_35:1	1-Pentadecanoyl-2-hexadecanoyl-3-(11-eicosenoyl)-glycerol, Tracylglycerol(51:1),	Triacylglycerols	HMDB0043028,	1.5132
