# Supplementary material for: Metabolomics Analysis Uncovers Distinct Profiles of Liver Post-Transplant Patients by Immunosuppression Regimen
Source: Metabolites. 2025 Oct 29;15(11):700. doi: 10.3390/metabo15110700 (PMC12654826; doi:10.3390/metabo15110700)
Supplement: Supplementary file 1 [file metabolites-15-00700-s001.zip › ST3_raw_data.xlsx]

## Sheet: RAW_DATA
Sample	treatment	C0	C2	C3	C3-DC (C4-OH)	C3-OH	C3:1	C4	C4:1	C5	C5-DC (C6-OH)	C5-M-DC	C5-OH (C3-DC-M)	C5:1	C5:1-DC	C6 (C4:1-DC)	C6:1	C7-DC	C8	C9	C10	C10:1	C10:2	C12	C12-DC	C12:1	C14	C14:1	C14:1-OH	C14:2	C16	C16-OH	C16:1	C16:1-OH	C16:2	C16:2-OH	C18	C18:1	C18:1-OH	C18:2	Trigonelline	TMAO	Ala	Arg	Asn	Asp	Cys	Gln	Glu
S1	SIR	43.8	7.08	0.386	0.063	NA	NA	0.219	NA	0.171	< LOD	< LOD	< LOD	< LOD	< LOD	< LOD	< LOD	< LOD	0.081	< LOD	< LOD	< LOD	< LOD	< LOD	< LOD	< LOD	< LOD	< LOD	< LOD	< LOD	0.103	< LOD	< LOD	< LOD	< LOD	< LOD	< LOD	0.166	< LOD	0.116	0.16	15.1	432	123	54.5	47.8	112	488	203
S2	SIR	41.2	8.15	0.413	< LOD	< LOD	< LOD	0.146	< LOD	0.139	< LOD	< LOD	< LOD	< LOD	< LOD	< LOD	< LOD	< LOD	< LOD	< LOD	< LOD	< LOD	< LOD	< LOD	< LOD	< LOD	< LOD	0.055	< LOD	< LOD	0.168	< LOD	0.043	< LOD	< LOD	< LOD	0.086	0.277	< LOD	0.144	0.124	7.31	212	72.1	45.2	31	144	691	124
S3	SIR	28.6	4.01	0.261	< LOD	< LOD	< LOD	0.467	< LOD	0.163	< LOD	< LOD	< LOD	< LOD	< LOD	< LOD	< LOD	< LOD	< LOD	< LOD	< LOD	< LOD	< LOD	< LOD	< LOD	< LOD	< LOD	< LOD	< LOD	< LOD	0.11	< LOD	< LOD	< LOD	< LOD	< LOD	< LOD	0.178	< LOD	0.095	0.753	8.34	260	64.3	41.2	30.1	65.1	358	188
S4	SIR	53	4.89	0.555	0.037	NA	NA	0.181	NA	0.183	< LOD	< LOD	< LOD	< LOD	< LOD	< LOD	< LOD	< LOD	< LOD	< LOD	0.588	< LOD	< LOD	< LOD	< LOD	< LOD	< LOD	< LOD	< LOD	< LOD	0.219	< LOD	< LOD	< LOD	< LOD	< LOD	0.092	0.261	< LOD	0.182	0.673	3.91	451	108	59.9	38.4	82.6	520	332
S5	SIR	40.9	6.78	0.402	< LOD	< LOD	< LOD	0.894	< LOD	0.226	< LOD	< LOD	< LOD	< LOD	0.005	< LOD	< LOD	< LOD	< LOD	0.02	0.209	< LOD	< LOD	0.119	< LOD	0.105	< LOD	0.037	0.014	< LOD	0.138	< LOD	0.027	< LOD	< LOD	< LOD	0.057	< LOD	< LOD	0.076	< LOD	27.4	313	121	50.1	63.7	174	443	212
S6	SIR	29.6	3.92	0.474	0.172	0.22	NA	0.316	NA	0.193	0.331	< LOD	0.136	0.017	0.052	0.439	0.112	< LOD	< LOD	NaN	NaN	NaN	NaN	NaN	NaN	NaN	0.325	0.082	0.057	0.14	0.175	0.077	0.065	< LOD	< LOD	< LOD	< LOD	0.193	0.086	< LOD	0.909	4.91	241	66.4	25.4	29.4	94.2	326	106
S7	SIR	39.3	7.11	0.377	0.045	0	NA	0.284	0.057	0.205	< LOD	< LOD	< LOD	< LOD	< LOD	< LOD	< LOD	< LOD	0.163	< LOD	1.11	0.286	< LOD	0.259	< LOD	0.157	< LOD	0.059	< LOD	0.103	0.112	< LOD	< LOD	< LOD	< LOD	< LOD	0.069	0.195	< LOD	0.124	< LOD	4.86	302	108	39.8	28.7	105	495	153
S8	SIR	38	4.66	0.413	< LOD	< LOD	< LOD	0.12	< LOD	0.174	< LOD	< LOD	< LOD	< LOD	< LOD	< LOD	< LOD	< LOD	0.147	0.022	0.724	0.285	< LOD	0.224	< LOD	0.163	< LOD	0.064	< LOD	< LOD	0.129	< LOD	< LOD	< LOD	0.024	< LOD	0.06	< LOD	< LOD	0.097	< LOD	5.3	465	143	75.8	84.4	97.3	291	540
S9	SIR	32.5	5.32	0.362	< LOD	< LOD	< LOD	0.222	< LOD	0.104	< LOD	< LOD	< LOD	< LOD	< LOD	< LOD	< LOD	< LOD	< LOD	< LOD	< LOD	< LOD	< LOD	< LOD	< LOD	< LOD	< LOD	< LOD	< LOD	< LOD	0.088	< LOD	< LOD	< LOD	< LOD	< LOD	< LOD	< LOD	< LOD	0.066	0.172	3.05	233	89.1	40.5	25.9	92.3	398	88.5
S10	SIR	49.5	5.37	0.635	< LOD	< LOD	< LOD	0.315	< LOD	0.271	< LOD	< LOD	< LOD	< LOD	< LOD	< LOD	< LOD	< LOD	< LOD	< LOD	< LOD	< LOD	< LOD	< LOD	< LOD	< LOD	< LOD	< LOD	< LOD	< LOD	0.221	< LOD	0.045	< LOD	< LOD	< LOD	0.06	0.272	< LOD	0.162	0.491	15.9	781	85.4	60.4	18.3	168	37.8	564
S11	SIR	48.3	11.1	0.539	< LOD	< LOD	< LOD	0.467	< LOD	0.19	< LOD	< LOD	< LOD	< LOD	< LOD	< LOD	< LOD	< LOD	< LOD	< LOD	< LOD	< LOD	< LOD	< LOD	< LOD	< LOD	< LOD	< LOD	< LOD	< LOD	0.17	< LOD	< LOD	< LOD	< LOD	< LOD	0.103	0.258	< LOD	0.2	0.411	82.6	324	93.1	54.4	28	150	370	155
S12	SIR	35.4	5.14	0.449	0.026	0	NA	0.208	NA	0.282	< LOD	< LOD	< LOD	0.033	< LOD	< LOD	< LOD	< LOD	< LOD	< LOD	0.545	< LOD	< LOD	0.213	< LOD	< LOD	< LOD	0.051	< LOD	< LOD	0.143	< LOD	< LOD	< LOD	< LOD	< LOD	< LOD	0.137	< LOD	0.053	0.592	124	353	165	43.6	45.2	165	576	162
S13	SIR	42.2	6.84	0.522	< LOD	< LOD	< LOD	0.216	< LOD	0.152	< LOD	< LOD	< LOD	< LOD	< LOD	< LOD	< LOD	0.013	0.14	0.022	0.596	0.246	< LOD	0.227	< LOD	0.174	< LOD	0.074	< LOD	0.1	0.193	< LOD	0.042	< LOD	0.023	< LOD	0.098	0.404	< LOD	0.223	< LOD	4.38	576	44.6	67.8	24.4	104	521	290
S14	SIR	31.4	6.67	0.351	< LOD	< LOD	< LOD	0.174	< LOD	0.144	< LOD	< LOD	< LOD	< LOD	0.017	< LOD	< LOD	0.02	< LOD	0.025	0.374	0.22	< LOD	0.166	< LOD	0.14	< LOD	0.058	< LOD	< LOD	0.144	< LOD	0.026	< LOD	< LOD	< LOD	0.073	< LOD	< LOD	0.073	< LOD	6.82	373	192	48.5	54.4	171	627	182
S15	SIR	45.4	8.31	0.497	< LOD	< LOD	< LOD	0.274	< LOD	0.16	< LOD	< LOD	< LOD	< LOD	< LOD	< LOD	< LOD	< LOD	< LOD	0.026	0.434	0.214	< LOD	0.167	< LOD	0.17	< LOD	0.069	0.016	< LOD	0.186	< LOD	0.033	< LOD	0.022	< LOD	0.083	0.252	< LOD	0.102	< LOD	15.7	392	175	39.2	54.1	182	486	297
S16	SIR	25	2.95	0.395	< LOD	< LOD	< LOD	0.25	< LOD	0.192	< LOD	< LOD	< LOD	< LOD	< LOD	< LOD	< LOD	< LOD	< LOD	< LOD	0.168	< LOD	< LOD	< LOD	< LOD	< LOD	< LOD	0.021	< LOD	< LOD	0.069	< LOD	< LOD	< LOD	< LOD	< LOD	0.047	< LOD	< LOD	0.066	< LOD	3.57	347	95	68.5	47.2	62.7	477	193
S17	SIR	25.3	4.98	0.448	< LOD	< LOD	< LOD	0.249	< LOD	0.183	< LOD	< LOD	< LOD	< LOD	< LOD	< LOD	< LOD	0.017	< LOD	< LOD	0.226	< LOD	< LOD	0.093	< LOD	< LOD	< LOD	0.035	< LOD	< LOD	0.085	< LOD	< LOD	< LOD	< LOD	< LOD	0.049	< LOD	< LOD	0.026	< LOD	4.24	324	127	32.6	38.2	76	345	220
S18	SIR	28.5	2.45	0.399	< LOD	< LOD	< LOD	0.193	< LOD	0.13	< LOD	0.029	< LOD	< LOD	< LOD	< LOD	< LOD	< LOD	< LOD	0.014	0.218	< LOD	< LOD	< LOD	< LOD	< LOD	< LOD	< LOD	< LOD	< LOD	0.089	< LOD	< LOD	< LOD	< LOD	< LOD	0.044	< LOD	< LOD	0.039	0.882	4.61	374	119	61.1	37	114	652	92.4
S19	SIR	42.2	7.76	1.05	< LOD	< LOD	< LOD	0.389	< LOD	0.216	< LOD	< LOD	< LOD	< LOD	< LOD	< LOD	< LOD	< LOD	< LOD	< LOD	< LOD	< LOD	< LOD	0.07	< LOD	< LOD	< LOD	< LOD	< LOD	< LOD	0.056	< LOD	< LOD	< LOD	< LOD	< LOD	< LOD	< LOD	< LOD	< LOD	0.706	83.9	336	161	52.5	104	123	336	208
S20	SIR	17.8	4.16	0.211	< LOD	< LOD	< LOD	0.19	< LOD	0.133	< LOD	0.057	< LOD	< LOD	< LOD	< LOD	< LOD	< LOD	< LOD	0.04	0.191	< LOD	< LOD	0.123	< LOD	0.14	< LOD	0.051	< LOD	< LOD	0.14	< LOD	0.031	< LOD	< LOD	< LOD	0.054	0.226	< LOD	0.053	0.766	10.3	358	106	44.4	51.4	110	514	224
S21	SIR	87.7	16	0.689	< LOD	< LOD	< LOD	0.807	< LOD	0.18	< LOD	< LOD	< LOD	< LOD	< LOD	0.222	< LOD	0.014	0.181	< LOD	0.598	0.38	0.327	0.199	< LOD	0.196	< LOD	0.07	0.015	< LOD	0.226	< LOD	0.054	< LOD	< LOD	< LOD	0.084	0.353	< LOD	0.215	0.674	24.4	893	133	72.7	65.1	300	773	259
S22	SIR	68	9.42	0.585	< LOD	< LOD	< LOD	0.355	< LOD	0.173	< LOD	< LOD	< LOD	< LOD	< LOD	< LOD	< LOD	< LOD	0.072	0.022	0.28	0.242	< LOD	0.112	< LOD	0.123	< LOD	0.039	< LOD	< LOD	0.167	< LOD	0.033	< LOD	< LOD	< LOD	0.072	0.303	< LOD	0.197	< LOD	6.8	844	256	102	62	441	1095	191
S23	SIR	50.8	9.95	0.393	< LOD	< LOD	< LOD	0.215	< LOD	0.123	< LOD	< LOD	< LOD	< LOD	< LOD	< LOD	< LOD	< LOD	0.183	0.026	0.818	0.306	< LOD	0.33	< LOD	0.297	< LOD	0.122	< LOD	0.106	0.212	< LOD	0.054	< LOD	0.021	< LOD	0.086	0.381	< LOD	0.161	0.776	20.4	462	159	82.6	87.5	270	1164	201
S24	SIR	46.9	9.44	0.384	< LOD	< LOD	< LOD	0.369	< LOD	< LOD	< LOD	< LOD	< LOD	< LOD	< LOD	< LOD	< LOD	< LOD	0.153	0.022	0.416	0.245	< LOD	0.163	< LOD	0.155	< LOD	0.044	< LOD	< LOD	0.143	< LOD	< LOD	< LOD	< LOD	< LOD	0.057	0.239	< LOD	0.122	0.691	15.7	396	89.9	78.9	74.6	138	375	379
S25	SIR	47.1	10.3	0.47	< LOD	< LOD	< LOD	0.266	< LOD	0.332	< LOD	< LOD	< LOD	< LOD	< LOD	0.479	< LOD	< LOD	1.08	0.035	2.74	0.752	0.331	0.658	< LOD	0.248	0.155	0.163	0.014	0.195	0.178	< LOD	0.059	< LOD	0.057	< LOD	0.072	0.263	< LOD	0.13	3.1	124	489	152	64.1	52.2	136	597	297
S26	SIR	61.8	6.8	0.43	0.131	< LOD	< LOD	0.333	< LOD	< LOD	< LOD	< LOD	< LOD	< LOD	< LOD	< LOD	< LOD	< LOD	< LOD	< LOD	0.205	< LOD	< LOD	< LOD	< LOD	< LOD	< LOD	0.027	< LOD	< LOD	0.102	< LOD	< LOD	< LOD	< LOD	< LOD	0.052	< LOD	< LOD	0.058	0.645	9.73	520	140	52.2	43.2	235	758	96.9
S27	SIR	53.4	14.2	0.371	< LOD	< LOD	< LOD	0.27	< LOD	0.165	< LOD	< LOD	< LOD	< LOD	< LOD	< LOD	< LOD	< LOD	0.073	0.019	0.316	0.23	< LOD	0.15	< LOD	0.127	< LOD	0.079	0.015	0.094	0.194	< LOD	0.05	< LOD	0.023	< LOD	0.118	0.395	< LOD	0.158	< LOD	2.48	416	160	57.4	54.7	227	838	286
S28	SIR	78.9	10.6	0.911	< LOD	< LOD	< LOD	0.475	< LOD	0.197	< LOD	< LOD	< LOD	< LOD	0.011	0.246	< LOD	< LOD	0.149	< LOD	0.485	0.288	< LOD	0.142	< LOD	0.132	< LOD	0.039	0.015	< LOD	0.123	< LOD	< LOD	< LOD	< LOD	< LOD	0.077	< LOD	< LOD	0.066	< LOD	11.1	633	205	58.1	31.1	304	744	92.5
S29	SIR	29.1	8.43	0.138	< LOD	< LOD	< LOD	< LOD	< LOD	< LOD	< LOD	< LOD	< LOD	< LOD	< LOD	< LOD	< LOD	< LOD	< LOD	0.013	0.23	< LOD	< LOD	0.111	< LOD	< LOD	< LOD	0.038	< LOD	< LOD	0.126	< LOD	< LOD	< LOD	< LOD	< LOD	0.07	0.191	< LOD	0.034	< LOD	6.57	297	123	66.5	73.4	109	74.3	593
S30	SIR	57.6	6.54	0.471	< LOD	< LOD	< LOD	0.353	< LOD	0.185	< LOD	< LOD	< LOD	< LOD	< LOD	< LOD	< LOD	0.013	0.072	0.027	0.449	0.296	0.272	0.176	< LOD	0.153	< LOD	0.037	0.014	< LOD	0.119	< LOD	0.03	< LOD	< LOD	< LOD	0.066	< LOD	< LOD	0.061	< LOD	14.9	605	238	68.3	38.2	323	965	92.6
S31	SIR	47.6	5.22	0.378	< LOD	< LOD	< LOD	0.214	< LOD	0.175	< LOD	< LOD	< LOD	< LOD	< LOD	< LOD	< LOD	< LOD	< LOD	0.014	0.329	0.2	< LOD	0.125	< LOD	0.102	< LOD	0.04	0.015	< LOD	0.142	< LOD	0.027	< LOD	< LOD	< LOD	0.058	0.258	< LOD	0.119	< LOD	4.44	699	150	102	105	115	611	384
S32	SIR	30.8	4.74	0.399	< LOD	< LOD	< LOD	0.564	< LOD	0.18	< LOD	< LOD	< LOD	< LOD	< LOD	< LOD	< LOD	< LOD	< LOD	0.025	0.246	< LOD	0.318	0.107	< LOD	0.118	< LOD	0.031	< LOD	< LOD	0.091	< LOD	0.026	< LOD	< LOD	< LOD	< LOD	< LOD	< LOD	0.027	< LOD	39.4	494	153	43.6	38.3	211	764	100
S33	SIR	47.2	14.7	0.748	< LOD	< LOD	< LOD	0.569	< LOD	0.545	< LOD	< LOD	< LOD	< LOD	< LOD	0.665	< LOD	0.021	1.55	0.037	3.35	1.36	0.375	0.483	< LOD	0.363	0.103	0.152	0.017	0.222	0.177	< LOD	0.045	< LOD	0.036	< LOD	0.083	0.273	< LOD	0.138	0.768	13.1	410	164	67.3	55.9	158	667	327
S34	SIR	56.7	5.32	0.464	< LOD	< LOD	< LOD	0.347	< LOD	0.298	< LOD	< LOD	< LOD	< LOD	< LOD	< LOD	< LOD	< LOD	< LOD	0.021	0.163	< LOD	< LOD	0.107	< LOD	0.098	< LOD	0.029	< LOD	< LOD	0.133	< LOD	< LOD	< LOD	< LOD	< LOD	0.103	0.291	< LOD	0.132	0.637	8.44	380	119	70.1	52.6	158	669	230
S35	SIR	43.8	5.53	0.541	< LOD	< LOD	< LOD	0.239	< LOD	0.276	< LOD	< LOD	< LOD	< LOD	< LOD	< LOD	< LOD	< LOD	< LOD	0.016	0.373	0.254	< LOD	0.15	< LOD	0.134	< LOD	0.055	0.017	< LOD	0.227	< LOD	0.049	< LOD	< LOD	< LOD	0.114	0.498	< LOD	0.359	< LOD	22.7	978	162	140	81.3	206	560	783
S36	SIR	73.2	12	0.716	< LOD	< LOD	< LOD	0.677	< LOD	0.303	< LOD	< LOD	< LOD	< LOD	< LOD	< LOD	< LOD	< LOD	< LOD	0.042	0.431	0.37	0.42	0.239	< LOD	0.188	0.106	0.044	< LOD	< LOD	0.388	< LOD	0.043	< LOD	< LOD	< LOD	0.14	0.478	< LOD	0.242	< LOD	8.71	877	180	129	108	369	924	391
S37	SIR	104	35.3	0.888	< LOD	< LOD	< LOD	1.23	< LOD	1.09	< LOD	< LOD	< LOD	< LOD	0.037	3.25	0.047	0.029	3	0.077	5.72	1.37	0.434	1.49	< LOD	0.672	0.297	0.386	0.033	0.337	0.304	< LOD	0.132	< LOD	0.066	< LOD	0.097	0.358	< LOD	0.155	1.32	22.5	1270	182	131	61.9	289	1362	283
S38	SIR	47.4	8.89	0.704	< LOD	< LOD	< LOD	0.464	< LOD	0.282	< LOD	< LOD	< LOD	< LOD	< LOD	< LOD	< LOD	< LOD	< LOD	0.018	0.372	0.296	< LOD	0.132	< LOD	0.128	< LOD	0.035	< LOD	< LOD	0.164	< LOD	0.031	< LOD	0.021	< LOD	0.091	0.253	< LOD	0.155	< LOD	20.1	790	154	113	61	194	748	269
S39	SIR	49.5	8.39	0.741	< LOD	< LOD	< LOD	0.506	< LOD	0.293	< LOD	< LOD	< LOD	< LOD	< LOD	< LOD	< LOD	< LOD	< LOD	0.021	0.247	< LOD	< LOD	0.129	< LOD	0.121	< LOD	0.041	0.015	< LOD	0.165	< LOD	0.027	< LOD	< LOD	< LOD	0.095	< LOD	< LOD	0.042	0.613	17.9	525	142	43.9	39	166	571	84.1
S40	SIR	52.6	21.6	0.925	< LOD	< LOD	< LOD	0.519	< LOD	0.457	< LOD	< LOD	< LOD	0.058	< LOD	< LOD	< LOD	0.045	0.149	< LOD	0.558	0.29	< LOD	0.207	< LOD	0.18	< LOD	0.088	< LOD	< LOD	0.258	< LOD	0.055	< LOD	< LOD	< LOD	0.096	0.434	< LOD	0.293	< LOD	13.2	940	135	111	80.6	154	676	458
S41	SIR	53.9	6.26	0.655	0.092	< LOD	< LOD	0.314	< LOD	0.26	< LOD	< LOD	< LOD	< LOD	< LOD	< LOD	< LOD	< LOD	< LOD	< LOD	0.287	< LOD	< LOD	0.117	< LOD	0.118	< LOD	< LOD	< LOD	< LOD	0.128	< LOD	< LOD	< LOD	< LOD	< LOD	0.06	0.153	< LOD	0.114	< LOD	13.1	683	227	109	50	160	714	640
S42	SIR	57.5	6.91	0.825	< LOD	< LOD	< LOD	0.523	< LOD	0.332	< LOD	< LOD	< LOD	< LOD	< LOD	< LOD	< LOD	< LOD	< LOD	< LOD	0.455	0.288	< LOD	< LOD	< LOD	< LOD	< LOD	< LOD	< LOD	< LOD	0.182	< LOD	< LOD	< LOD	< LOD	< LOD	0.097	0.219	< LOD	0.188	0.701	6.82	453	190	62	43.3	151	688	136
S43	SIR	28.8	7.02	0.222	< LOD	< LOD	< LOD	0.146	< LOD	< LOD	< LOD	< LOD	< LOD	< LOD	< LOD	< LOD	< LOD	< LOD	0.079	0.018	0.355	< LOD	< LOD	0.127	< LOD	0.116	< LOD	0.043	< LOD	< LOD	0.103	< LOD	0.026	< LOD	< LOD	< LOD	0.059	< LOD	< LOD	0.051	0.799	1.73	212	51.3	45.3	26	92	403	194
S44	SIR	44.7	5.66	0.594	0.315	NA	NA	0.321	NA	0.234	< LOD	< LOD	< LOD	< LOD	< LOD	< LOD	< LOD	< LOD	< LOD	< LOD	< LOD	< LOD	< LOD	< LOD	< LOD	< LOD	< LOD	< LOD	< LOD	< LOD	0.145	< LOD	< LOD	< LOD	< LOD	< LOD	0.074	0.204	< LOD	0.085	0.956	10.2	431	120	57.1	47	150	458	144
S45	TAC	27.3	5.41	0.176	< LOD	< LOD	< LOD	< LOD	< LOD	< LOD	< LOD	< LOD	< LOD	< LOD	< LOD	< LOD	< LOD	< LOD	< LOD	< LOD	< LOD	< LOD	< LOD	< LOD	< LOD	< LOD	< LOD	0.028	< LOD	< LOD	0.126	< LOD	0.03	< LOD	< LOD	< LOD	0.076	0.23	< LOD	0.066	< LOD	1.9	280	70.8	62	48.9	110	592	227
S46	TAC	33.9	3.75	0.166	< LOD	< LOD	< LOD	0.113	< LOD	< LOD	< LOD	< LOD	< LOD	< LOD	< LOD	< LOD	< LOD	0.015	< LOD	0.02	0.169	< LOD	< LOD	0.084	< LOD	< LOD	< LOD	0.033	0.014	< LOD	0.102	< LOD	0.029	< LOD	< LOD	< LOD	0.054	0.197	< LOD	0.083	< LOD	3.07	494	68.9	65.1	56.4	114	479	298
S47	TAC	17	7.33	0.184	< LOD	< LOD	< LOD	< LOD	< LOD	0.109	< LOD	< LOD	< LOD	< LOD	< LOD	< LOD	< LOD	< LOD	0.081	< LOD	< LOD	< LOD	< LOD	< LOD	< LOD	< LOD	< LOD	0.051	< LOD	< LOD	0.144	< LOD	< LOD	< LOD	< LOD	< LOD	0.06	0.27	< LOD	0.083	< LOD	2.26	172	14.9	33.7	15.9	51.5	218	74
S48	TAC	55.6	9.89	0.784	0.054	0	NA	0.696	0.043	0.296	< LOD	< LOD	< LOD	0.029	< LOD	< LOD	< LOD	< LOD	0.096	0.06	0.628	0.233	< LOD	0.207	< LOD	0.205	0.143	< LOD	< LOD	< LOD	0.203	< LOD	0.041	< LOD	< LOD	< LOD	0.078	0.293	< LOD	0.161	0.175	19.8	628	66.5	69.9	63.8	241	348	343
S49	TAC	35.4	6.71	0.35	0.072	NA	NA	0.196	NA	0.155	< LOD	< LOD	< LOD	< LOD	< LOD	< LOD	< LOD	< LOD	0.138	0.064	0.873	0.392	< LOD	0.313	< LOD	0.229	< LOD	0.073	< LOD	0.094	0.146	< LOD	0.042	< LOD	0.032	< LOD	0.106	0.228	< LOD	0.121	0.156	8.82	339	68.2	44.2	25.6	112	554	160
S50	TAC	92.8	16.2	0.952	0.049	0	NA	0.814	0.054	0.302	< LOD	< LOD	< LOD	0.047	< LOD	< LOD	< LOD	< LOD	0.07	< LOD	0.811	0.397	0.498	0.309	< LOD	0.232	< LOD	0.068	< LOD	< LOD	0.236	< LOD	< LOD	< LOD	< LOD	< LOD	0.092	0.325	< LOD	0.19	0.4	21.4	1076	161	113	97.9	406	1296	330
S51	TAC	29.2	5.85	0.157	< LOD	< LOD	< LOD	0.137	< LOD	0.093	< LOD	< LOD	< LOD	< LOD	< LOD	< LOD	< LOD	< LOD	0.09	< LOD	< LOD	< LOD	< LOD	< LOD	< LOD	< LOD	< LOD	0.051	< LOD	< LOD	0.094	< LOD	< LOD	< LOD	< LOD	< LOD	< LOD	0.167	< LOD	0.049	< LOD	2.61	226	32.4	31.1	20.1	116	321	43.8
S52	TAC	35.6	8.13	0.308	< LOD	< LOD	< LOD	0.134	< LOD	0.188	< LOD	< LOD	< LOD	< LOD	< LOD	< LOD	< LOD	< LOD	0.085	< LOD	< LOD	< LOD	< LOD	< LOD	< LOD	< LOD	< LOD	< LOD	< LOD	< LOD	0.148	< LOD	0.042	< LOD	< LOD	< LOD	0.078	0.344	< LOD	0.15	0.445	316	280	60.3	45.7	48	82.4	368	169
S53	TAC	23	3.81	0.329	0.053	0	NA	0.196	NA	0.1	< LOD	< LOD	< LOD	0.033	< LOD	< LOD	< LOD	< LOD	0.11	< LOD	< LOD	< LOD	< LOD	< LOD	< LOD	< LOD	< LOD	< LOD	< LOD	< LOD	0.134	< LOD	< LOD	< LOD	< LOD	< LOD	0.07	0.196	< LOD	0.109	< LOD	1.6	180	29	25.5	18.3	52.4	172	67.8
S54	TAC	38.2	6.4	0.367	NA	0	NA	0.189	NA	0.177	< LOD	< LOD	< LOD	0.036	< LOD	< LOD	< LOD	< LOD	0.129	0.055	0.906	0.25	< LOD	0.176	< LOD	0.155	< LOD	< LOD	< LOD	< LOD	0.089	< LOD	< LOD	< LOD	< LOD	< LOD	< LOD	0.164	< LOD	0.116	0.235	8.58	413	42.9	50.9	27.4	80.2	441	165
S55	TAC	35.6	8	0.308	0.025	0	NA	0.135	NA	0.169	0.165	< LOD	< LOD	< LOD	< LOD	< LOD	< LOD	< LOD	< LOD	< LOD	< LOD	< LOD	< LOD	0.171	< LOD	< LOD	< LOD	< LOD	< LOD	< LOD	0.131	< LOD	< LOD	< LOD	< LOD	< LOD	< LOD	0.216	< LOD	0.112	0.286	10.8	333	24.2	42	28.7	97.6	320	205
S56	TAC	53.9	6.95	0.618	NA	0	NA	0.557	NA	0.208	< LOD	< LOD	< LOD	< LOD	< LOD	< LOD	< LOD	< LOD	< LOD	< LOD	< LOD	< LOD	< LOD	< LOD	< LOD	< LOD	< LOD	< LOD	< LOD	< LOD	0.183	< LOD	0.042	< LOD	< LOD	< LOD	0.058	0.202	< LOD	0.076	0.301	14.7	356	81.4	43.8	29.4	167	431	104
S57	TAC	44	7.39	0.543	< LOD	< LOD	< LOD	0.242	< LOD	0.197	< LOD	< LOD	0.103	< LOD	< LOD	< LOD	< LOD	< LOD	< LOD	< LOD	< LOD	< LOD	< LOD	0.16	< LOD	< LOD	< LOD	< LOD	< LOD	< LOD	0.205	< LOD	0.047	< LOD	< LOD	< LOD	0.069	0.283	< LOD	0.106	0.381	15.5	281	55.6	29.9	48.7	165	351	160
S58	TAC	26.7	4.28	0.215	0.032	0	NA	0.084	NA	0.156	< LOD	< LOD	< LOD	< LOD	< LOD	< LOD	< LOD	< LOD	< LOD	< LOD	< LOD	< LOD	< LOD	< LOD	< LOD	< LOD	< LOD	< LOD	< LOD	< LOD	0.11	< LOD	< LOD	< LOD	0.03	< LOD	0.087	0.194	< LOD	0.115	0.187	2.86	295	28.8	44.2	26.4	54.1	335	148
S59	TAC	27	4.13	0.286	NA	0	0.204	0.226	0.037	0.128	< LOD	< LOD	< LOD	0.064	< LOD	< LOD	< LOD	< LOD	0.211	0.095	1.31	0.321	< LOD	0.243	< LOD	< LOD	0.188	< LOD	0.034	< LOD	0.116	< LOD	< LOD	< LOD	< LOD	< LOD	< LOD	0.147	< LOD	0.095	0.474	18.3	368	90.2	36	43.7	94	220	132
S60	TAC	25.2	6.47	0.371	0.085	0	NA	0.212	NA	0.085	0.202	< LOD	< LOD	0.041	< LOD	< LOD	< LOD	< LOD	0.106	< LOD	0.681	< LOD	< LOD	0.187	< LOD	< LOD	< LOD	0.055	< LOD	< LOD	0.134	< LOD	< LOD	< LOD	< LOD	< LOD	< LOD	0.147	< LOD	0.06	0.603	12.9	283	75.6	33.6	30.6	135	384	105
S61	TAC	29.5	5.31	0.365	NA	0	NA	0.27	NA	0.18	0.164	< LOD	< LOD	< LOD	< LOD	< LOD	< LOD	< LOD	0.072	< LOD	< LOD	< LOD	< LOD	< LOD	< LOD	< LOD	< LOD	< LOD	< LOD	< LOD	0.137	< LOD	< LOD	< LOD	< LOD	< LOD	0.057	0.214	< LOD	0.25	0.189	9.25	293	19.3	47.2	30.2	85.8	289	135
S62	TAC	27.1	3.8	0.282	NA	NA	NA	0.163	0.056	0.105	< LOD	< LOD	< LOD	0.059	< LOD	< LOD	< LOD	< LOD	0.147	0.092	1.04	0.241	< LOD	0.223	< LOD	< LOD	0.144	< LOD	< LOD	< LOD	0.164	< LOD	< LOD	< LOD	< LOD	< LOD	0.063	0.221	< LOD	0.162	0.882	3.04	471	37.4	50.2	18.5	63.2	< LOD	430
S63	TAC	48.6	6.45	0.587	0.014	0	NA	0.229	NA	0.253	0.174	< LOD	< LOD	< LOD	< LOD	< LOD	< LOD	< LOD	0.106	< LOD	< LOD	< LOD	< LOD	< LOD	< LOD	< LOD	< LOD	< LOD	< LOD	< LOD	0.24	< LOD	< LOD	< LOD	< LOD	< LOD	0.115	0.342	< LOD	0.35	0.733	7.4	603	28.7	47.2	19	129	485	209
S64	TAC	26	3.42	0.356	NA	0	NA	0.322	NA	0.202	< LOD	< LOD	< LOD	< LOD	< LOD	< LOD	< LOD	< LOD	0.075	< LOD	< LOD	< LOD	< LOD	< LOD	< LOD	< LOD	< LOD	0.049	< LOD	< LOD	0.143	< LOD	< LOD	< LOD	< LOD	< LOD	0.069	0.204	< LOD	0.123	0.199	4.2	336	61.9	45.9	26.6	92.1	378	189
S65	TAC	48.5	7.97	0.37	NA	0	NA	0.281	NA	0.174	< LOD	< LOD	< LOD	< LOD	< LOD	< LOD	< LOD	< LOD	0.105	0.055	0.691	0.254	< LOD	0.217	< LOD	0.155	< LOD	0.049	< LOD	< LOD	0.162	< LOD	< LOD	< LOD	< LOD	< LOD	< LOD	0.21	< LOD	0.158	0.166	8.31	565	106	75.1	54.1	190	610	214
S66	TAC	41.9	4.8	0.213	< LOD	< LOD	< LOD	0.233	< LOD	0.114	< LOD	< LOD	< LOD	< LOD	< LOD	< LOD	< LOD	0.014	< LOD	0.018	0.286	< LOD	< LOD	0.102	< LOD	0.111	< LOD	0.039	< LOD	< LOD	0.089	< LOD	< LOD	< LOD	< LOD	< LOD	0.046	< LOD	< LOD	0.067	< LOD	13.5	478	114	58.7	57.3	170	502	267
S67	TAC	48.4	11.3	0.423	< LOD	< LOD	< LOD	0.502	< LOD	0.129	< LOD	< LOD	< LOD	< LOD	< LOD	0.343	< LOD	0.012	0.854	0.023	2.39	0.529	0.293	0.483	< LOD	0.269	0.116	0.114	0.016	0.124	0.185	< LOD	0.044	< LOD	0.026	< LOD	0.073	0.279	< LOD	0.118	< LOD	107	638	120	82.2	65.2	302	914	242
S68	TAC	20.1	7.42	0.237	< LOD	< LOD	< LOD	0.293	< LOD	0.245	< LOD	0.04	< LOD	< LOD	< LOD	< LOD	< LOD	0.025	0.095	0.022	0.425	0.259	0.314	0.239	< LOD	0.179	0.144	0.068	0.016	< LOD	0.233	< LOD	0.038	< LOD	< LOD	< LOD	0.075	0.254	< LOD	0.089	1.42	6.55	590	135	80.2	88.2	173	616	228
S69	TAC	38.7	12.9	0.202	< LOD	< LOD	< LOD	0.275	< LOD	< LOD	< LOD	< LOD	< LOD	< LOD	< LOD	0.221	< LOD	< LOD	0.129	< LOD	0.491	0.236	< LOD	0.188	< LOD	0.205	< LOD	0.078	0.02	< LOD	0.14	< LOD	0.049	< LOD	< LOD	< LOD	0.054	0.252	< LOD	0.066	< LOD	68.7	252	195	0	64.9	164	5602	97.6
S70	TAC	62.8	8.91	0.92	< LOD	< LOD	< LOD	0.388	< LOD	0.204	< LOD	< LOD	< LOD	< LOD	< LOD	< LOD	< LOD	< LOD	< LOD	0.015	0.196	< LOD	< LOD	0.101	< LOD	< LOD	< LOD	0.033	< LOD	< LOD	0.106	< LOD	0.026	< LOD	< LOD	< LOD	0.045	< LOD	< LOD	0.066	1.01	34.1	413	145	49.4	40.3	212	719	159
S71	TAC	56	9.57	0.515	< LOD	< LOD	< LOD	0.132	< LOD	0.15	< LOD	< LOD	< LOD	< LOD	< LOD	< LOD	< LOD	< LOD	< LOD	0.015	0.152	< LOD	< LOD	0.128	< LOD	< LOD	< LOD	0.036	0.015	< LOD	0.152	< LOD	0.031	< LOD	< LOD	< LOD	0.094	0.228	< LOD	0.068	0.766	3.57	377	158	84.1	55.3	171	822	280
S72	TAC	28.6	4.03	0.186	< LOD	< LOD	< LOD	0.202	< LOD	0.118	< LOD	< LOD	< LOD	< LOD	0.016	< LOD	< LOD	0.014	< LOD	0.023	0.183	< LOD	< LOD	0.118	< LOD	0.102	0.109	0.039	0.021	< LOD	0.167	< LOD	0.038	< LOD	< LOD	< LOD	0.068	0.224	< LOD	0.075	< LOD	2.79	1352	51.2	110	30	189	148	773
S73	TAC	50.5	9.66	0.364	< LOD	< LOD	< LOD	0.466	< LOD	0.151	< LOD	< LOD	< LOD	< LOD	< LOD	< LOD	< LOD	< LOD	< LOD	0.026	0.309	0.263	0.28	0.128	< LOD	0.138	< LOD	0.057	< LOD	< LOD	0.217	< LOD	0.036	< LOD	0.026	< LOD	0.117	0.249	< LOD	0.121	0.883	16.1	406	119	66.2	46.3	262	728	201
S74	TAC	36.8	8.9	0.895	< LOD	< LOD	< LOD	0.349	< LOD	0.313	< LOD	< LOD	< LOD	< LOD	0.022	0.237	< LOD	0.013	0.071	0.039	0.531	0.284	< LOD	0.219	< LOD	0.217	0.11	0.087	0.029	< LOD	0.185	< LOD	0.049	< LOD	< LOD	< LOD	0.091	0.281	< LOD	0.082	< LOD	22.6	629	156	45.5	72.4	178	555	321
S75	TAC	29.7	4.61	0.293	< LOD	< LOD	< LOD	0.249	< LOD	0.191	< LOD	< LOD	< LOD	< LOD	< LOD	< LOD	< LOD	< LOD	< LOD	0.014	0.178	< LOD	< LOD	0.107	< LOD	0.112	< LOD	0.032	< LOD	< LOD	0.056	< LOD	< LOD	< LOD	< LOD	< LOD	< LOD	< LOD	< LOD	0.037	0.638	14	251	76.7	37	43.4	111	454	151
S76	TAC	34.3	4.01	0.508	< LOD	< LOD	< LOD	0.246	< LOD	0.253	< LOD	< LOD	< LOD	< LOD	< LOD	< LOD	< LOD	< LOD	< LOD	0.019	0.164	< LOD	< LOD	< LOD	< LOD	< LOD	< LOD	0.02	< LOD	< LOD	0.102	< LOD	< LOD	< LOD	< LOD	< LOD	0.057	0.204	< LOD	0.072	< LOD	10.8	414	104	61.5	41.1	128	526	194
S77	TAC	50.9	7.17	0.537	< LOD	< LOD	< LOD	0.252	< LOD	0.164	< LOD	< LOD	< LOD	< LOD	< LOD	< LOD	< LOD	< LOD	< LOD	0.014	0.184	< LOD	< LOD	0.101	< LOD	< LOD	< LOD	0.023	0.015	< LOD	0.109	< LOD	< LOD	< LOD	< LOD	< LOD	0.056	0.227	< LOD	0.113	< LOD	9.02	647	30.6	81.9	29.9	79.6	703	188
S78	TAC	31.3	5.95	0.372	< LOD	< LOD	< LOD	0.205	< LOD	< LOD	< LOD	< LOD	< LOD	< LOD	< LOD	< LOD	< LOD	< LOD	< LOD	0.017	0.188	< LOD	< LOD	0.096	< LOD	< LOD	< LOD	0.036	< LOD	< LOD	0.125	< LOD	0.029	< LOD	< LOD	< LOD	0.071	0.218	< LOD	0.097	2.18	11.2	524	117	64.6	36.6	108	658	106
S79	TAC	61.5	9.49	0.664	< LOD	< LOD	< LOD	0.32	< LOD	0.194	< LOD	< LOD	< LOD	< LOD	< LOD	< LOD	< LOD	< LOD	0.09	0.032	0.348	0.178	< LOD	0.125	< LOD	0.119	< LOD	0.032	< LOD	< LOD	0.176	< LOD	0.032	< LOD	< LOD	< LOD	0.075	0.252	< LOD	0.094	< LOD	15.3	589	133	90.5	60.9	221	810	169
S80	TAC	38.3	9.99	0.333	< LOD	< LOD	< LOD	0.119	< LOD	0.187	< LOD	< LOD	< LOD	< LOD	< LOD	0.235	< LOD	0.019	0.124	0.036	0.8	0.392	0.276	0.323	< LOD	0.298	0.119	0.124	0.022	0.147	0.257	< LOD	0.048	< LOD	0.026	< LOD	0.117	0.402	< LOD	0.198	< LOD	6.63	483	158	69.6	47.1	206	978	204
S81	TAC	36.2	4.32	0.281	< LOD	< LOD	< LOD	< LOD	< LOD	< LOD	< LOD	< LOD	< LOD	< LOD	< LOD	< LOD	< LOD	< LOD	< LOD	0.014	0.21	< LOD	< LOD	0.107	< LOD	< LOD	< LOD	0.038	0.015	< LOD	0.141	< LOD	< LOD	< LOD	< LOD	< LOD	0.073	0.228	< LOD	0.114	< LOD	4.05	350	123	62.8	39.4	96.5	769	201
S82	TAC	26	6.01	0.31	< LOD	< LOD	< LOD	0.132	< LOD	< LOD	< LOD	< LOD	< LOD	< LOD	0.009	< LOD	< LOD	< LOD	0.097	0.023	0.502	0.192	< LOD	0.166	< LOD	0.139	< LOD	0.065	0.015	< LOD	0.104	< LOD	< LOD	< LOD	< LOD	< LOD	0.059	< LOD	< LOD	0.033	< LOD	6.5	372	177	56.3	35.8	142	786	70.2
S83	TAC	35.8	4.15	0.308	< LOD	< LOD	< LOD	0.168	< LOD	< LOD	< LOD	< LOD	< LOD	< LOD	< LOD	< LOD	< LOD	< LOD	< LOD	< LOD	0.133	< LOD	< LOD	< LOD	< LOD	< LOD	< LOD	0.019	< LOD	< LOD	0.073	< LOD	< LOD	< LOD	< LOD	< LOD	< LOD	< LOD	< LOD	0.063	< LOD	18.8	367	118	54.2	54.2	88.5	332	328
S84	TAC	73.5	12.9	0.491	< LOD	< LOD	< LOD	0.227	< LOD	0.198	< LOD	< LOD	< LOD	< LOD	< LOD	< LOD	< LOD	< LOD	0.112	0.026	0.557	0.25	< LOD	0.262	< LOD	0.183	0.098	0.079	0.021	< LOD	0.323	< LOD	0.062	< LOD	< LOD	< LOD	0.149	0.52	< LOD	0.202	0.605	4.23	1875	113	133	100	255	832	547
S85	TAC	49.8	5.63	0.73	< LOD	< LOD	< LOD	0.411	< LOD	0.42	< LOD	< LOD	< LOD	< LOD	0.013	< LOD	< LOD	< LOD	< LOD	0.035	0.305	0.255	0.289	0.106	< LOD	< LOD	< LOD	0.038	< LOD	< LOD	0.155	< LOD	0.027	< LOD	0.024	< LOD	0.085	0.25	< LOD	0.222	< LOD	12	1072	156	123	62.5	295	1077	446
S86	TAC	58.1	15.5	0.438	< LOD	< LOD	< LOD	0.307	< LOD	0.154	< LOD	< LOD	< LOD	< LOD	< LOD	0.244	< LOD	0.022	0.217	0.016	0.804	0.295	< LOD	0.34	< LOD	0.268	0.133	0.123	0.018	0.106	0.394	< LOD	0.076	< LOD	0.024	< LOD	0.177	0.504	< LOD	0.184	< LOD	5.32	764	145	100	38.2	383	834	421
S87	TAC	72.1	13.4	0.892	< LOD	< LOD	< LOD	0.639	< LOD	0.336	< LOD	< LOD	< LOD	< LOD	< LOD	0.237	< LOD	< LOD	0.116	0.075	0.496	0.346	< LOD	0.184	< LOD	0.18	< LOD	0.06	0.017	< LOD	0.267	< LOD	0.045	< LOD	< LOD	< LOD	0.149	0.354	< LOD	0.22	< LOD	24.4	780	66.6	109	97.7	495	940	401
S88	TAC	35.1	4.3	0.301	< LOD	< LOD	< LOD	0.257	< LOD	0.175	< LOD	< LOD	< LOD	< LOD	< LOD	< LOD	< LOD	< LOD	< LOD	< LOD	0.254	< LOD	< LOD	0.11	< LOD	< LOD	< LOD	0.031	< LOD	< LOD	0.107	< LOD	< LOD	< LOD	< LOD	< LOD	0.061	< LOD	< LOD	0.088	< LOD	3.9	371	81.9	65.4	24.8	127	586	51.5
S89	TAC	23.4	4.06	0.221	< LOD	< LOD	< LOD	< LOD	< LOD	< LOD	< LOD	< LOD	< LOD	< LOD	< LOD	< LOD	< LOD	< LOD	< LOD	0.013	0.208	< LOD	< LOD	0.096	< LOD	< LOD	< LOD	0.041	< LOD	< LOD	0.123	< LOD	0.031	< LOD	< LOD	< LOD	0.041	< LOD	< LOD	0.074	< LOD	4.93	166	52.7	30.5	23.8	106	434	168
S90	TAC	32.3	4.19	0.274	< LOD	< LOD	< LOD	0.247	< LOD	< LOD	< LOD	< LOD	< LOD	< LOD	< LOD	< LOD	< LOD	< LOD	< LOD	0.023	0.186	< LOD	< LOD	0.109	< LOD	< LOD	< LOD	0.028	< LOD	< LOD	0.106	< LOD	0.027	< LOD	< LOD	< LOD	0.078	0.21	< LOD	0.095	0.607	6.3	374	93.7	73.8	40.6	129	720	112
S91	TAC	48.6	4.49	0.44	< LOD	< LOD	< LOD	0.282	< LOD	0.22	< LOD	< LOD	< LOD	< LOD	< LOD	< LOD	< LOD	< LOD	< LOD	< LOD	0.186	< LOD	< LOD	< LOD	< LOD	< LOD	< LOD	< LOD	< LOD	< LOD	0.122	< LOD	< LOD	< LOD	< LOD	< LOD	0.057	< LOD	< LOD	0.141	< LOD	1.68	676	158	96	57.8	132	732	253
S92	TAC	33.3	8.6	0.212	0.106	< LOD	< LOD	0.267	< LOD	< LOD	< LOD	< LOD	< LOD	< LOD	< LOD	< LOD	< LOD	0.013	< LOD	0.018	0.351	< LOD	< LOD	0.214	< LOD	0.176	< LOD	0.063	< LOD	< LOD	0.137	< LOD	0.037	< LOD	< LOD	< LOD	0.054	0.19	< LOD	0.046	3.58	21.1	316	92.5	66.6	29.6	257	792	61.4
S93	TAC	59.4	7.31	0.679	< LOD	< LOD	< LOD	0.411	< LOD	0.334	< LOD	< LOD	< LOD	< LOD	< LOD	< LOD	< LOD	< LOD	< LOD	0.015	0.174	< LOD	< LOD	0.088	< LOD	< LOD	< LOD	0.028	< LOD	< LOD	0.153	< LOD	< LOD	< LOD	< LOD	< LOD	0.086	0.213	< LOD	0.117	< LOD	15	643	166	58.1	72.5	238	711	537
S94	TAC	39.8	6.53	0.336	< LOD	< LOD	< LOD	0.172	< LOD	< LOD	< LOD	< LOD	< LOD	< LOD	< LOD	< LOD	< LOD	< LOD	< LOD	0.014	0.309	0.198	< LOD	0.128	< LOD	0.151	< LOD	0.039	< LOD	< LOD	0.156	< LOD	0.033	< LOD	< LOD	< LOD	0.046	0.233	< LOD	0.134	< LOD	3.75	441	96.5	70.2	41.3	166	821	126
S95	TAC	53.4	8.43	0.506	< LOD	< LOD	< LOD	0.341	< LOD	0.167	< LOD	< LOD	< LOD	< LOD	< LOD	< LOD	< LOD	0.017	0.104	0.028	0.499	0.281	< LOD	0.146	< LOD	0.157	< LOD	0.044	0.014	< LOD	0.122	< LOD	< LOD	< LOD	< LOD	< LOD	0.043	< LOD	< LOD	0.059	0.733	11.2	550	134	46.2	27.7	290	629	71.9
S96	TAC	41	6.17	0.284	< LOD	< LOD	< LOD	0.148	< LOD	< LOD	< LOD	< LOD	< LOD	< LOD	< LOD	< LOD	< LOD	< LOD	< LOD	0.018	0.217	< LOD	< LOD	0.087	< LOD	< LOD	< LOD	0.025	< LOD	< LOD	0.15	< LOD	0.039	< LOD	< LOD	< LOD	0.082	0.307	< LOD	0.123	< LOD	4.53	686	101	78.3	69.6	124	660	283
S97	TAC	43.6	5.58	0.504	< LOD	< LOD	< LOD	0.217	< LOD	0.116	< LOD	< LOD	< LOD	< LOD	0.015	< LOD	< LOD	< LOD	< LOD	< LOD	0.229	< LOD	< LOD	0.106	< LOD	0.103	< LOD	0.027	< LOD	< LOD	0.157	< LOD	0.029	< LOD	< LOD	< LOD	0.063	0.254	< LOD	0.15	< LOD	13.2	545	86.4	75.8	37	158	718	130
S98	TAC	32	7.76	0.337	< LOD	< LOD	< LOD	0.38	< LOD	0.198	< LOD	< LOD	< LOD	< LOD	0.009	< LOD	< LOD	< LOD	< LOD	0.02	0.376	0.23	< LOD	0.144	< LOD	0.184	< LOD	0.071	< LOD	< LOD	0.119	< LOD	0.039	< LOD	< LOD	< LOD	0.043	0.258	< LOD	0.1	< LOD	14.1	345	77.2	46	30.4	135	549	96.2
S99	TAC	56.8	8.72	0.418	< LOD	< LOD	< LOD	0.23	< LOD	0.129	< LOD	< LOD	< LOD	< LOD	< LOD	< LOD	< LOD	< LOD	< LOD	0.032	0.222	0.208	< LOD	0.129	< LOD	0.121	< LOD	0.049	< LOD	< LOD	0.131	< LOD	< LOD	< LOD	< LOD	< LOD	0.049	< LOD	< LOD	0.071	0.809	10.4	320	94.4	44.7	31.5	135	593	54.7
S100	TAC	54.3	10.9	0.321	< LOD	< LOD	< LOD	0.308	< LOD	0.114	< LOD	< LOD	< LOD	< LOD	< LOD	< LOD	< LOD	< LOD	0.114	0.021	0.369	0.239	< LOD	0.135	< LOD	0.134	< LOD	0.052	< LOD	< LOD	0.119	< LOD	0.028	< LOD	< LOD	< LOD	0.079	0.186	< LOD	0.073	1.31	18.3	285	156	68.4	49.8	145	622	148
S101	TAC	117	16.9	1.1	0.103	< LOD	< LOD	1.02	< LOD	0.396	< LOD	< LOD	< LOD	< LOD	< LOD	< LOD	< LOD	< LOD	0.101	0.041	0.471	0.34	0.428	0.164	< LOD	0.197	< LOD	0.046	< LOD	< LOD	0.173	< LOD	0.033	< LOD	< LOD	< LOD	0.08	0.286	< LOD	0.179	1.6	22.5	455	111	68.5	33.3	498	996	94.1
S102	TAC	34.5	8.75	0.309	< LOD	< LOD	< LOD	0.273	< LOD	0.114	< LOD	< LOD	< LOD	< LOD	< LOD	< LOD	< LOD	< LOD	< LOD	0.019	0.254	< LOD	< LOD	0.145	< LOD	0.129	< LOD	0.063	0.016	< LOD	0.13	< LOD	0.033	< LOD	< LOD	< LOD	0.065	0.202	< LOD	0.085	0.806	14.8	386	127	83.4	72.2	148	649	217
S103	TAC	29.4	11.1	0.286	< LOD	< LOD	< LOD	0.269	< LOD	0.115	< LOD	< LOD	< LOD	< LOD	< LOD	< LOD	< LOD	0.017	0.098	0.017	0.433	< LOD	< LOD	0.168	< LOD	0.132	< LOD	0.07	0.016	< LOD	0.119	< LOD	0.029	< LOD	< LOD	< LOD	0.041	< LOD	< LOD	0.045	< LOD	6.92	276	96.7	41.2	34.8	140	470	80.4
S104	TAC	58.1	9.3	0.409	< LOD	< LOD	< LOD	0.242	< LOD	0.11	< LOD	< LOD	< LOD	< LOD	< LOD	< LOD	< LOD	0.018	< LOD	0.021	0.24	< LOD	< LOD	0.111	< LOD	0.107	< LOD	0.038	< LOD	< LOD	0.097	< LOD	< LOD	< LOD	< LOD	< LOD	0.057	< LOD	< LOD	0.074	1.32	5.99	254	103	44	25.9	133	557	73.7
S105	TAC	40.7	10.2	0.351	< LOD	< LOD	< LOD	0.216	< LOD	< LOD	< LOD	< LOD	< LOD	< LOD	< LOD	< LOD	< LOD	< LOD	< LOD	< LOD	0.362	0.231	< LOD	0.135	< LOD	0.141	< LOD	0.058	0.015	< LOD	0.162	< LOD	< LOD	< LOD	< LOD	< LOD	0.067	0.255	< LOD	0.12	1.72	19.9	224	149	71.5	32.3	211	696	90.7
S106	TAC	68.9	7.27	0.479	0.156	< LOD	< LOD	0.367	< LOD	0.201	< LOD	< LOD	< LOD	< LOD	< LOD	< LOD	< LOD	< LOD	< LOD	0.024	0.345	0.227	< LOD	0.119	< LOD	0.141	< LOD	0.036	0.017	< LOD	0.131	< LOD	0.028	< LOD	< LOD	< LOD	0.045	< LOD	< LOD	0.092	1.2	28.5	698	125	92.6	66.2	342	506	668
S107	TAC	102	25.3	0.728	< LOD	< LOD	< LOD	0.892	< LOD	0.236	< LOD	0.029	< LOD	< LOD	0.018	0.364	< LOD	0.039	0.311	0.072	1.22	0.777	0.349	0.368	< LOD	0.556	0.112	0.174	0.026	0.179	0.324	< LOD	0.087	< LOD	0.023	< LOD	0.099	0.63	< LOD	0.21	< LOD	43.9	1116	331	158	225	639	1540	603
S108	TAC	56	6.99	0.459	< LOD	< LOD	< LOD	0.365	< LOD	0.216	< LOD	< LOD	< LOD	< LOD	< LOD	< LOD	< LOD	< LOD	< LOD	0.022	0.242	0.276	< LOD	0.114	< LOD	0.122	< LOD	0.041	< LOD	< LOD	0.16	< LOD	< LOD	< LOD	< LOD	< LOD	0.102	0.237	< LOD	0.138	1.1	2.6	552	87.5	93.1	44.1	138	654	383
S109	TAC	32.1	6.06	0.278	< LOD	< LOD	< LOD	0.148	< LOD	0.115	< LOD	< LOD	< LOD	< LOD	< LOD	< LOD	< LOD	< LOD	< LOD	< LOD	0.268	0.196	< LOD	0.072	< LOD	0.106	< LOD	0.038	< LOD	< LOD	0.149	< LOD	0.03	< LOD	< LOD	< LOD	0.061	0.255	< LOD	0.172	< LOD	7.05	338	54.2	56.7	36.9	156	669	125
S110	TAC	38.6	8.46	0.373	< LOD	< LOD	< LOD	0.216	< LOD	0.123	< LOD	< LOD	< LOD	< LOD	< LOD	< LOD	< LOD	0.013	0.092	< LOD	0.391	< LOD	< LOD	0.115	< LOD	0.108	< LOD	0.044	< LOD	< LOD	0.101	< LOD	0.033	< LOD	< LOD	< LOD	0.037	< LOD	< LOD	0.068	0.893	5.09	489	85.1	53.6	28.8	121	651	94
S111	TAC	48.8	6.59	0.463	< LOD	< LOD	< LOD	0.323	< LOD	0.121	< LOD	< LOD	< LOD	< LOD	< LOD	< LOD	< LOD	< LOD	0.072	0.024	0.294	0.21	< LOD	0.116	< LOD	0.107	< LOD	0.034	< LOD	< LOD	0.109	< LOD	< LOD	< LOD	< LOD	< LOD	0.059	< LOD	< LOD	0.061	2.17	16.7	435	77.8	61.5	30.1	163	674	79.2
S112	TAC	33.5	6.94	0.356	< LOD	< LOD	< LOD	0.585	< LOD	0.131	< LOD	< LOD	< LOD	< LOD	< LOD	0.214	< LOD	0.017	0.198	0.026	0.783	0.275	< LOD	0.236	< LOD	0.185	< LOD	0.064	0.015	< LOD	0.123	< LOD	0.03	< LOD	< LOD	< LOD	0.062	< LOD	< LOD	0.053	0.68	16.6	431	174	59.3	63.9	145	330	465
S113	TAC	51.7	11.7	0.344	< LOD	< LOD	< LOD	0.151	< LOD	0.138	< LOD	< LOD	< LOD	< LOD	< LOD	< LOD	< LOD	< LOD	0.076	< LOD	< LOD	< LOD	< LOD	0.116	< LOD	< LOD	< LOD	< LOD	< LOD	< LOD	0.265	< LOD	0.047	< LOD	< LOD	< LOD	0.085	0.378	< LOD	0.202	< LOD	15.3	795	119	131	105	138	867	656
S114	TAC	36.7	7.79	0.265	< LOD	< LOD	< LOD	0.138	< LOD	0.137	< LOD	< LOD	< LOD	< LOD	< LOD	< LOD	< LOD	< LOD	0.115	< LOD	0.401	< LOD	< LOD	0.138	< LOD	< LOD	< LOD	0.061	< LOD	< LOD	0.145	< LOD	0.039	< LOD	< LOD	< LOD	0.088	0.252	< LOD	0.112	< LOD	3.29	306	94	57	35.1	118	731	173
S115	TAC	43.3	5.33	0.346	< LOD	< LOD	< LOD	0.272	< LOD	0.154	< LOD	< LOD	< LOD	< LOD	< LOD	< LOD	< LOD	< LOD	< LOD	< LOD	< LOD	< LOD	< LOD	0.131	< LOD	0.118	< LOD	< LOD	< LOD	< LOD	0.136	< LOD	< LOD	< LOD	< LOD	< LOD	0.077	0.195	< LOD	0.108	< LOD	12.1	714	128	85.5	52.6	108	555	282
S116	TAC	35.1	10.8	0.195	< LOD	< LOD	< LOD	0.227	< LOD	0.151	< LOD	0.026	< LOD	< LOD	< LOD	< LOD	< LOD	< LOD	0.164	< LOD	0.607	0.343	< LOD	0.327	< LOD	0.373	< LOD	0.115	0.028	0.135	0.136	< LOD	0.048	< LOD	< LOD	< LOD	< LOD	0.2	< LOD	0.076	< LOD	2.59	466	127	52.5	35.8	81.9	571	177
S117	TAC	37.6	5.03	0.403	< LOD	< LOD	< LOD	0.293	< LOD	0.252	< LOD	< LOD	< LOD	< LOD	< LOD	< LOD	< LOD	< LOD	0.094	< LOD	0.299	< LOD	< LOD	0.121	< LOD	< LOD	< LOD	< LOD	< LOD	< LOD	0.114	< LOD	< LOD	< LOD	< LOD	< LOD	0.057	0.15	< LOD	0.091	0.334	6.11	359	106	81.1	35.3	80.4	689	122
S118	TAC	39.3	7.07	0.257	< LOD	< LOD	< LOD	0.141	< LOD	0.096	< LOD	< LOD	< LOD	< LOD	< LOD	< LOD	< LOD	< LOD	0.087	< LOD	0.339	< LOD	< LOD	0.16	< LOD	0.14	< LOD	0.049	< LOD	< LOD	0.154	< LOD	0.036	< LOD	< LOD	< LOD	0.062	0.256	< LOD	0.12	< LOD	9.97	546	120	57.3	36.2	103	885	157
S119	TAC	34.5	5.04	0.263	< LOD	< LOD	< LOD	0.185	< LOD	0.103	< LOD	< LOD	< LOD	< LOD	< LOD	< LOD	< LOD	< LOD	< LOD	< LOD	< LOD	< LOD	< LOD	< LOD	< LOD	< LOD	< LOD	< LOD	< LOD	< LOD	< LOD	< LOD	< LOD	< LOD	< LOD	< LOD	0.056	< LOD	< LOD	0.051	< LOD	6.27	382	119	57.2	25.8	87.9	681	93
S120	TAC	16	4.59	0.189	NA	NA	NA	0.212	NA	0.094	< LOD	< LOD	< LOD	< LOD	< LOD	< LOD	< LOD	< LOD	0.088	< LOD	0.456	0.311	< LOD	< LOD	< LOD	< LOD	< LOD	< LOD	< LOD	< LOD	0.115	< LOD	< LOD	< LOD	< LOD	< LOD	0.077	0.207	< LOD	0.115	0.696	11.2	327	48.9	41.3	24.4	104	466	85.5
S121	TAC	36.7	6.19	0.371	< LOD	< LOD	< LOD	0.619	< LOD	0.15	< LOD	< LOD	< LOD	< LOD	< LOD	< LOD	< LOD	< LOD	< LOD	< LOD	< LOD	< LOD	< LOD	< LOD	< LOD	< LOD	< LOD	< LOD	< LOD	< LOD	0.09	< LOD	< LOD	< LOD	< LOD	< LOD	< LOD	< LOD	< LOD	0.056	1.31	57.6	186	75.4	34.9	21.6	137	565	72.2
S122	TAC	47.9	8.02	0.254	< LOD	< LOD	< LOD	0.333	< LOD	0.212	< LOD	< LOD	< LOD	< LOD	< LOD	< LOD	< LOD	< LOD	< LOD	0.052	0.5	< LOD	< LOD	< LOD	< LOD	< LOD	< LOD	< LOD	< LOD	< LOD	0.141	< LOD	< LOD	< LOD	< LOD	< LOD	0.088	0.151	< LOD	0.074	0.169	15.2	556	67.4	58	39.8	167	643	167
S123	TAC	44	7.58	0.617	NA	0	NA	0.421	NA	0.281	0.158	< LOD	< LOD	< LOD	< LOD	< LOD	< LOD	< LOD	< LOD	< LOD	< LOD	< LOD	< LOD	< LOD	< LOD	< LOD	< LOD	< LOD	< LOD	< LOD	0.151	< LOD	< LOD	< LOD	< LOD	< LOD	0.056	0.228	< LOD	0.09	< LOD	3.96	449	52.6	45.5	18.3	78.7	182	245
S124	TAC	59.1	7.29	0.497	< LOD	< LOD	< LOD	0.31	< LOD	0.264	< LOD	< LOD	< LOD	< LOD	< LOD	< LOD	< LOD	< LOD	< LOD	< LOD	< LOD	< LOD	< LOD	< LOD	< LOD	< LOD	0.176	< LOD	< LOD	< LOD	0.587	< LOD	0.082	< LOD	< LOD	< LOD	0.11	0.786	< LOD	0.498	0.27	53.8	421	11.7	49	27.1	175	339	240
S125	TAC	39.6	8.86	0.318	NA	NA	NA	0.27	NA	0.064	< LOD	< LOD	< LOD	< LOD	< LOD	< LOD	< LOD	< LOD	0.157	0.074	1.11	0.264	< LOD	0.285	< LOD	0.167	0.164	0.049	< LOD	< LOD	0.227	< LOD	0.041	< LOD	< LOD	< LOD	0.129	0.38	< LOD	0.194	0.937	1.28	329	30.7	51.2	38.5	81.6	420	149
S126	TAC	27.1	3.91	0.189	< LOD	< LOD	< LOD	0.118	< LOD	0.076	< LOD	< LOD	< LOD	< LOD	< LOD	< LOD	< LOD	< LOD	< LOD	< LOD	< LOD	< LOD	< LOD	< LOD	< LOD	< LOD	< LOD	< LOD	< LOD	< LOD	0.098	< LOD	< LOD	< LOD	< LOD	< LOD	0.064	< LOD	< LOD	0.075	< LOD	1.64	164	41.6	22.6	21.2	69.2	302	51.3
S127	TAC	47.5	8.63	0.563	0.078	0	NA	0.664	NA	0.186	< LOD	< LOD	< LOD	< LOD	< LOD	0.326	< LOD	< LOD	0.278	< LOD	1.12	0.581	< LOD	0.259	< LOD	0.284	< LOD	0.086	< LOD	0.095	0.233	< LOD	0.061	< LOD	< LOD	< LOD	0.083	0.356	< LOD	0.197	0.555	6.33	472	64.5	63.3	41.1	115	243	297
S128	TAC	35.9	5.23	0.381	< LOD	< LOD	< LOD	0.207	< LOD	0.149	< LOD	< LOD	< LOD	< LOD	< LOD	< LOD	< LOD	< LOD	< LOD	< LOD	< LOD	< LOD	< LOD	< LOD	< LOD	< LOD	< LOD	< LOD	< LOD	< LOD	0.182	< LOD	< LOD	< LOD	< LOD	< LOD	0.074	0.253	< LOD	0.108	0.246	13.3	349	27.1	36.7	23.6	112	338	106
[truncated: 504 more columns]
